# Supplementary material for: Maturation toward neuronal tissue in a Ewing sarcoma of bone after chemotherapy
Source: Diagn Pathol. 2016 Aug 9;11:74. doi: 10.1186/s13000-016-0516-0 (PMC4979129; doi:10.1186/s13000-016-0516-0)
Supplement: Additional file 1: — The used antibodies. (XLSX 10kb) [file 13000_2016_516_MOESM1_ESM.xlsx]

## Sheet: Sheet1
IHC	Producer	Clone
Keratine 8/18 Ab-1	Thermo scientific	5D3
Desmine	Biogenex	33
S-100	DAKO
CD56	Cell Marque	MRQ-42
CD99	Neomarkers	O13
CD3	Thermo scientific	sp7
CD5	Novocastra	4C7
CD20	Immunologic	L26
CD79a	DAKO	JCB-117
Synaptofysin	Cell Marque	MRQ-40
NF (neurofilament)	Goos van Muijen
Neu-N	Millipore	A60
GFAP (Glial fibrillary acidic protein)	DAKO
CD34	Immunologic	QBEnd/10
